# Supplementary material for: The Association between Multiple Sources of Information and Risk Perceptions of Tuberculosis, Ntcheu District, Malawi
Source: PLoS One. 2015 Apr 17;10(4):e0122998. doi: 10.1371/journal.pone.0122998 (PMC4401750; doi:10.1371/journal.pone.0122998)
Supplement: S1 Dataset — (XLSX) [file pone.0122998.s001.xlsx]

## Sheet: Data _Ntcheu TB study_2012
QNUMBER	DISTRICT_CODE	TA_CODE	VGE_CODE	CLUSTER_NUMBER	DOB	Sex	ever_att_sch	sch_level	religion	tribe	marital_status	live_c_patner	QNUMBER	occupation	have_children	num_children	other_dependents	num_pple_household	avg_mo_income	water_source	hse_wall	hse_floor	hse_roof	hse_radio	hse_tv	QNUMBER	hse_cellphone	hse_telephone	hse_bedmatress	hse_sofa	hse_table_chairs	hse_fridge	hse_goat	hse_pig	hse_cattle	hse_sheep	hse_chicken	hse_fuel_type	QNUMBER	hse_toilet	ever_heard_TB	tb_incurable	tb_hereditary	tb_germ	tb_contact_patient	tb_HIV	tb_witchcraft	tb_coldweather	tb_sharing_food
1	9	1	1	1	38	2	2	#NULL!	1	6	2	1	1	1	1	2	2	2	99	5	1	1	2	2	2	1	2	2	2	2	2	2	1	2	2	2	2	1	1	1	1	1	1	1	1	1	1	1	1
2	9	1	2	2	26	1	1	2	1	6	1	2	2	1	2	#NULL!	#NULL!	1	1	3	2	1	1	1	2	2	2	2	2	2	2	2	2	2	2	2	1	1	2	1	1	4	1	1	1	1	4	1	1
3	9	1	3	3	45	2	2	#NULL!	1	6	5	2	3	9	1	2	1	3	99	3	1	1	2	2	2	3	2	2	2	2	2	2	2	2	2	2	2	1	3	1	1	3	1	1	1	1	4	1	1
4	9	1	4	4	31	1	1	3	1	6	2	1	4	1	1	2	1	2	1	3	1	1	1	1	2	4	2	2	1	2	2	2	2	2	2	1	2	1	4	1	1	4	1	1	1	1	4	1	4
5	9	1	4	4	37	2	1	2	1	6	3	2	5	1	1	3	1	3	1	3	1	1	2	2	2	5	2	2	2	2	2	2	2	1	2	2	2	1	5	1	1	4	1	1	4	1	4	4	4
6	9	1	5	5	39	2	2	#NULL!	1	6	2	1	6	1	1	3	2	2	1	2	1	1	2	2	2	6	2	2	2	2	2	1	2	1	2	2	1	1	6	1	1	1	3	1	4	1	4	4	4
7	9	1	6	6	18	2	1	1	1	6	2	1	7	1	1	1	2	2	1	3	2	1	1	2	2	7	2	2	2	2	2	2	2	2	2	2	2	1	7	4	1	1	4	4	4	1	4	1	1
8	9	1	6	6	49	2	2	#NULL!	1	6	5	2	8	1	1	3	1	3	1	3	1	1	1	2	2	8	2	2	2	2	2	2	1	2	2	2	2	1	8	1	1	1	2	1	1	2	4	1	1
9	9	1	6	6	21	1	1	2	1	6	1	2	9	1	2	#NULL!	#NULL!	2	3	3	1	1	1	2	2	9	2	2	2	2	1	2	2	2	2	2	1	1	9	1	1	3	3	2	3	2	2	1	1
10	9	1	6	6	35	2	2	#NULL!	1	6	2	1	10	1	1	2	2	3	2	3	1	1	1	2	2	10	2	2	2	2	2	2	1	2	2	2	2	1	10	1	1	1	1	1	4	1	4	1	2
11	9	1	4	4	24	1	1	3	1	6	2	1	11	1	1	1	1	2	2	3	1	1	1	1	2	11	2	2	2	2	2	2	2	2	2	2	1	1	11	1	1	4	1	1	4	1	4	4	4
12	9	2	7	7	19	1	1	3	1	6	1	2	12	11	2	#NULL!	#NULL!	3	2	2	1	1	1	2	2	12	2	2	2	2	1	2	1	1	2	2	1	1	12	1	1	4	4	4	4	4	4	4	4
13	9	1	1	1	29	1	1	4	1	6	2	1	13	2	1	1	2	2	2	5	1	1	2	1	2	13	1	2	1	2	2	2	1	2	2	2	2	1	13	1	1	4	1	1	4	4	4	4	4
14	9	1	4	4	23	1	1	4	1	6	2	1	14	2	2	#NULL!	#NULL!	1	2	3	1	1	1	1	2	14	1	2	1	2	2	2	2	1	2	2	1	1	14	1	1	4	1	4	4	4	4	4	4
15	9	1	8	8	21	2	1	1	1	6	2	1	15	1	1	1	2	2	1	3	2	1	1	2	2	15	2	2	2	2	2	2	2	2	2	2	2	1	15	1	1	1	1	1	4	4	4	3	4
16	9	1	8	8	27	1	2	#NULL!	1	6	2	1	16	1	1	2	2	3	3	3	1	1	1	1	2	16	2	2	2	2	2	2	2	2	2	2	1	1	16	1	1	1	1	1	1	1	1	1	1
17	9	1	1	1	18	2	2	#NULL!	1	6	2	1	17	1	1	1	1	2	1	5	2	1	1	1	2	17	2	2	2	2	2	2	2	2	2	2	2	1	17	1	1	2	1	2	1	2	4	3	3
18	9	1	2	2	31	1	1	2	1	6	2	1	18	1	1	2	1	2	5	3	1	1	1	1	2	18	1	2	1	2	1	1	1	2	2	2	1	1	18	1	1	4	1	1	1	1	3	1	1
19	9	1	4	4	24	2	1	4	1	6	1	2	19	3	2	#NULL!	#NULL!	3	2	3	1	1	2	1	2	19	1	2	2	2	2	2	1	1	2	2	1	1	19	1	1	4	1	1	4	3	4	2	4
20	9	1	4	4	27	2	2	#NULL!	1	6	3	2	20	2	1	2	2	1	1	3	1	1	1	2	2	20	2	2	2	2	2	2	2	2	2	2	2	1	20	4	1	4	1	1	4	1	1	4	4
21	9	1	3	3	42	2	1	2	1	6	2	1	21	9	1	3	2	2	2	3	1	1	1	1	2	21	1	2	1	1	2	2	1	1	2	2	1	1	21	1	1	4	1	1	4	4	4	4	1
22	9	1	3	3	18	1	1	3	1	6	2	1	22	1	2	#NULL!	#NULL!	1	4	3	1	1	1	2	2	22	2	2	2	2	2	2	2	2	2	2	1	1	22	4	1	3	1	1	4	1	4	4	4
23	9	1	5	5	22	2	2	#NULL!	1	6	2	1	23	1	1	2	1	3	99	6	1	1	3	2	2	23	1	2	2	2	2	2	1	1	2	2	1	1	23	1	1	4	1	1	4	4	4	4	4
24	9	2	9	9	42	1	2	#NULL!	1	6	2	1	24	2	1	3	2	3	2	4	1	1	1	2	2	24	2	2	2	2	2	2	1	1	2	2	1	1	24	1	1	1	2	3	1	1	2	4	4
25	9	2	10	10	99	1	2	#NULL!	1	5	2	1	25	2	1	1	2	2	4	3	1	1	2	1	2	25	1	2	2	1	1	2	1	2	2	2	1	1	25	2	1	1	1	1	1	1	3	4	1
26	9	2	9	9	41	2	1	1	1	6	3	2	26	1	1	2	1	3	1	4	2	1	1	2	2	26	2	2	2	2	2	2	2	2	2	2	2	1	26	1	1	1	1	1	1	1	1	4	4
27	9	2	11	11	23	2	2	#NULL!	1	5	1	2	27	9	2	#NULL!	#NULL!	1	3	5	1	1	2	2	2	27	2	2	2	2	1	1	1	2	2	2	2	1	27	1	1	1	1	1	1	1	1	1	2
28	9	2	12	12	33	1	2	#NULL!	1	1	2	1	28	1	1	1	1	2	5	3	2	1	1	1	2	28	1	2	1	2	1	2	2	2	2	2	1	1	28	1	1	1	3	3	1	4	4	4	4
29	9	2	12	12	43	2	1	2	1	6	5	2	29	9	1	1	1	2	1	3	1	1	2	2	2	29	1	2	2	2	2	2	1	2	2	2	2	1	29	1	1	4	1	2	4	4	4	4	4
30	9	2	13	13	99	2	2	#NULL!	1	6	2	1	30	1	1	1	2	2	1	4	2	1	1	2	2	30	2	2	2	2	2	2	2	2	2	2	2	1	30	4	1	1	1	2	4	4	4	4	4
31	9	2	13	13	26	1	1	1	1	6	2	1	31	1	1	1	1	1	5	4	1	1	1	1	2	31	2	2	2	2	2	2	2	1	2	2	2	1	31	1	1	4	1	1	1	2	1	1	1
32	9	2	13	13	21	1	1	2	1	6	2	1	32	1	2	#NULL!	#NULL!	1	3	4	2	1	1	1	2	32	2	2	2	2	2	2	2	2	2	2	1	1	32	1	1	4	3	1	4	4	4	3	4
33	9	2	7	7	37	1	1	2	1	6	2	1	33	1	1	2	1	2	4	3	2	1	1	1	2	33	2	2	2	2	2	2	2	2	2	2	1	1	33	1	1	4	4	1	4	2	4	4	1
34	9	1	14	14	22	2	2	#NULL!	1	6	2	2	34	1	1	2	2	2	1	3	1	1	1	2	2	34	2	2	2	2	2	2	2	2	2	2	2	1	34	4	1	1	1	3	1	2	1	1	1
35	9	2	15	15	36	2	2	#NULL!	1	6	2	1	35	1	1	2	1	3	5	3	1	1	2	1	2	35	1	2	2	2	2	2	1	2	2	2	1	1	35	1	1	4	1	1	4	4	4	4	1
36	9	2	13	13	26	1	1	3	1	6	2	1	36	1	1	1	1	2	1	4	2	1	1	2	2	36	2	2	2	2	2	2	1	1	2	2	2	1	36	1	1	4	1	4	1	1	4	4	4
37	9	2	13	13	25	1	1	2	1	6	2	1	37	1	1	2	2	2	3	4	1	1	1	1	2	37	2	2	2	2	2	2	2	2	2	2	2	1	37	1	1	4	1	1	4	1	4	4	4
38	9	1	16	16	19	1	1	1	1	6	1	99	38	1	2	#NULL!	#NULL!	2	4	4	1	1	1	2	2	38	2	2	2	2	2	2	2	2	2	2	2	1	38	4	1	1	2	1	4	2	4	4	4
39	9	1	17	17	32	1	1	3	1	6	3	2	39	2	1	1	2	1	2	3	2	1	1	1	2	39	2	2	1	2	1	1	1	2	2	2	1	1	39	1	1	4	1	4	4	4	4	4	3
40	9	2	18	18	18	1	1	1	1	6	1	99	40	1	2	#NULL!	#NULL!	2	1	3	1	1	1	2	2	40	2	2	2	2	2	2	2	2	2	2	2	1	40	1	1	4	2	1	4	4	4	4	4
41	9	2	18	18	18	1	1	2	1	6	1	99	41	1	2	#NULL!	#NULL!	3	3	3	2	1	1	1	2	41	2	2	2	2	2	2	1	1	2	2	1	1	41	1	1	4	1	1	4	4	4	4	1
42	9	2	10	10	39	1	1	2	1	6	2	1	42	1	1	2	2	3	2	3	1	1	2	1	2	42	1	2	2	2	1	2	1	2	2	2	1	1	42	1	1	4	1	1	1	4	4	4	4
43	9	2	10	10	26	2	1	3	1	6	2	1	43	9	1	1	2	2	3	3	1	2	2	1	2	43	1	2	2	2	1	2	2	2	2	2	1	2	43	1	1	4	1	4	4	4	4	4	4
44	9	1	8	8	39	2	1	1	1	6	2	1	44	1	1	4	1	4	2	3	1	1	1	1	1	44	2	2	1	1	1	2	2	2	1	2	2	1	44	1	1	4	1	1	4	4	4	4	3
45	9	1	5	5	49	1	1	2	1	6	2	1	45	1	1	4	2	3	1	2	1	1	2	1	2	45	2	2	2	2	2	2	2	2	2	2	1	1	45	1	1	1	1	1	4	4	4	4	2
46	9	1	4	4	49	2	2	#NULL!	1	6	2	1	46	1	1	1	2	2	1	3	2	1	1	2	2	46	2	2	2	2	2	2	1	2	2	2	2	1	46	1	1	3	1	1	1	1	1	1	2
47	9	1	19	19	45	1	1	2	1	6	3	2	47	1	2	#NULL!	#NULL!	1	1	3	1	1	1	2	2	47	2	2	2	2	2	2	2	2	2	2	2	1	47	4	1	4	1	1	2	1	3	3	2
48	9	1	2	2	32	1	1	4	1	5	2	1	48	1	1	1	2	2	4	3	1	1	2	1	1	48	1	2	2	2	2	2	2	2	2	2	1	1	48	2	1	4	1	1	4	4	4	4	4
49	9	1	8	8	26	2	1	2	1	6	2	1	49	9	1	2	2	3	1	3	2	1	1	2	2	49	2	2	2	2	2	2	2	2	2	2	2	1	49	1	1	4	1	2	4	1	4	4	4
50	9	2	20	20	22	1	1	4	1	6	1	2	50	1	2	#NULL!	#NULL!	4	99	2	1	1	1	1	2	50	1	2	1	2	1	2	2	2	2	2	2	1	50	1	1	4	1	1	4	4	4	4	4
51	9	1	14	14	99	2	2	#NULL!	1	3	2	1	51	1	1	1	2	2	1	3	1	1	1	2	2	51	2	2	2	2	2	2	2	1	2	2	1	1	51	1	1	4	1	1	1	1	1	1	1
52	9	1	14	14	20	2	1	1	1	6	1	2	52	9	2	#NULL!	#NULL!	3	99	3	1	1	1	2	2	52	2	2	2	2	2	2	2	2	2	2	1	1	52	1	1	4	1	2	4	1	4	1	1
53	9	1	14	14	99	2	2	#NULL!	1	6	5	2	53	9	1	2	1	4	99	3	1	1	1	2	2	53	2	2	2	2	2	2	1	2	2	2	1	1	53	1	1	4	1	1	1	1	1	1	1
54	9	1	2	2	26	1	1	1	1	5	2	1	54	1	1	1	1	2	1	3	2	1	1	2	2	54	2	2	2	2	2	2	2	2	2	2	1	1	54	4	1	1	2	3	1	1	4	2	4
55	9	1	5	5	30	2	2	#NULL!	2	6	3	2	55	1	1	3	2	3	1	3	1	1	1	2	2	55	2	2	2	2	2	2	2	2	2	2	1	1	55	1	1	4	1	1	2	1	1	2	4
56	9	1	14	14	34	2	2	#NULL!	1	6	2	2	56	1	1	3	2	3	1	3	2	1	1	1	2	56	2	2	2	2	2	2	2	2	2	2	2	1	56	4	1	1	1	1	1	3	1	3	2
57	9	1	8	8	20	1	1	2	1	6	1	2	57	1	2	#NULL!	#NULL!	1	1	3	2	1	1	2	2	57	2	2	2	2	2	2	2	2	2	2	1	1	57	1	1	4	1	1	3	2	1	1	1
58	9	1	8	8	18	1	2	#NULL!	1	6	1	99	58	1	2	#NULL!	#NULL!	2	1	3	1	1	1	2	2	58	2	2	2	2	2	2	2	2	2	2	1	1	58	1	1	4	1	1	1	1	4	1	1
59	9	1	14	14	43	1	1	1	1	6	2	1	59	1	1	3	1	4	2	3	2	1	1	2	2	59	2	2	2	2	2	2	1	1	2	2	1	1	59	4	1	4	1	1	1	1	1	1	1
60	9	1	8	8	40	1	1	2	1	6	2	1	60	1	1	3	1	2	4	3	1	2	2	1	2	60	1	2	2	2	2	2	1	2	2	2	2	1	60	1	1	4	1	1	4	1	4	3	1
61	9	1	8	8	29	2	1	3	1	6	2	1	61	1	1	2	2	2	2	4	1	1	1	2	2	61	2	2	2	2	2	2	2	2	2	2	1	1	61	1	1	4	2	4	4	4	4	4	4
62	9	2	11	11	18	2	1	2	1	6	2	1	62	1	1	1	2	2	2	2	1	1	1	1	2	62	1	2	2	2	2	2	2	2	2	2	2	1	62	1	1	4	1	1	4	4	4	4	2
63	9	2	11	11	19	2	2	#NULL!	1	6	2	1	63	9	1	2	2	3	1	3	2	1	1	2	2	63	2	2	2	2	2	2	2	2	2	2	1	1	63	4	1	1	1	2	1	1	4	1	1
64	9	2	11	11	21	1	1	1	1	6	2	1	64	1	1	2	2	2	1	4	2	1	1	1	2	64	2	2	2	2	2	2	2	2	2	2	2	1	64	1	1	4	1	1	1	1	4	1	1
65	9	2	20	20	19	1	1	3	1	6	1	2	65	9	2	#NULL!	#NULL!	1	99	3	2	1	1	2	2	65	2	2	2	2	2	2	1	2	2	2	1	1	65	1	1	4	1	1	4	4	4	4	4
66	9	2	20	20	19	2	1	3	1	6	3	2	66	11	2	#NULL!	#NULL!	1	1	2	1	2	1	1	2	66	1	2	1	2	1	2	2	2	2	2	2	1	66	4	1	2	4	4	4	4	4	4	4
67	9	2	20	20	18	2	1	2	1	6	1	2	67	9	2	#NULL!	#NULL!	3	1	2	2	1	1	2	2	67	2	2	2	2	2	2	2	2	2	2	2	1	67	1	1	4	1	1	2	1	4	4	4
68	9	1	16	16	34	2	1	2	1	6	2	1	68	1	1	1	1	3	1	3	1	1	1	1	2	68	1	2	2	2	2	2	2	2	2	2	1	1	68	1	1	1	1	1	1	1	1	1	1
69	9	2	20	20	48	2	2	#NULL!	1	6	2	1	69	1	1	2	1	3	2	2	1	2	2	2	2	69	1	2	2	2	1	2	1	1	1	2	1	1	69	1	1	1	1	1	1	1	1	1	1
70	9	2	7	7	99	1	2	#NULL!	5	6	1	2	70	11	2	#NULL!	#NULL!	1	1	2	2	1	1	1	2	70	2	2	1	2	2	2	2	2	2	2	2	1	70	1	1	4	1	1	1	3	2	1	1
71	9	1	3	3	36	2	1	1	1	5	5	2	71	1	1	3	2	3	1	3	1	1	1	1	2	71	2	2	2	2	2	2	2	2	2	2	1	1	71	1	1	4	1	2	4	4	4	2	4
72	9	1	16	16	20	2	1	1	1	8	2	1	72	9	1	1	1	3	99	3	1	1	1	2	2	72	2	2	2	2	2	2	2	2	1	2	1	1	72	4	1	4	1	1	1	1	4	1	4
73	9	1	16	16	22	2	1	1	1	6	2	2	73	1	1	1	2	2	99	3	1	1	2	2	2	73	2	2	2	2	2	2	1	1	2	2	2	1	73	1	1	4	1	1	1	1	4	1	4
74	9	1	16	16	27	1	1	1	1	6	2	1	74	1	1	2	2	3	1	4	1	1	1	2	2	74	2	2	2	2	2	2	2	2	2	2	1	1	74	4	1	4	1	1	4	1	4	4	1
75	9	1	16	16	24	1	1	1	1	6	1	2	75	1	2	#NULL!	#NULL!	3	2	4	1	1	1	1	2	75	2	2	2	2	2	2	1	2	1	1	1	1	75	1	1	4	2	1	3	2	4	4	4
76	9	2	10	10	32	2	2	#NULL!	1	6	3	2	76	9	1	2	2	2	1	3	1	1	1	2	2	76	2	2	2	2	2	2	2	2	2	2	2	1	76	1	1	1	1	1	1	1	3	1	1
77	9	2	10	10	39	2	1	1	1	6	2	1	77	1	1	2	2	3	2	3	2	1	1	2	2	77	2	2	2	2	1	2	2	2	2	2	2	1	77	1	1	4	1	1	4	3	4	4	3
78	9	2	10	10	18	1	1	1	1	1	1	2	78	1	2	#NULL!	#NULL!	3	3	3	1	1	1	1	2	78	2	2	1	2	1	2	1	2	2	2	1	1	78	1	1	4	4	1	4	4	4	4	4
79	9	2	20	20	32	2	1	4	1	6	5	2	79	2	1	1	2	2	3	2	1	1	1	1	1	79	1	2	1	2	1	2	1	2	1	2	1	1	79	1	1	4	4	1	4	4	4	4	3
80	9	2	17	17	30	2	1	2	1	1	2	1	80	2	1	2	2	3	5	3	1	2	2	1	1	80	1	2	1	1	1	2	2	2	2	2	2	2	80	1	1	4	1	1	4	1	4	4	3
81	9	2	17	17	24	2	1	3	1	6	2	1	81	2	1	1	2	2	3	3	1	1	2	2	2	81	1	2	2	2	1	2	2	2	2	2	2	1	81	1	1	4	1	1	4	1	4	4	4
82	9	2	18	18	29	1	1	1	1	6	2	1	82	1	2	#NULL!	#NULL!	1	3	2	2	1	1	1	2	82	1	2	1	2	1	2	1	1	2	2	1	1	82	1	1	4	4	1	4	4	4	4	4
83	9	2	11	11	19	1	1	1	5	6	1	2	83	1	2	#NULL!	#NULL!	3	1	2	2	1	2	2	2	83	2	2	2	2	1	2	2	2	2	2	2	1	83	1	1	4	1	1	4	4	4	4	1
84	9	2	9	9	24	2	1	3	1	6	2	1	84	1	1	1	2	2	1	4	2	1	1	1	2	84	2	2	2	2	2	2	2	2	2	2	1	1	84	4	1	4	1	1	4	4	4	4	4
85	9	2	18	18	21	1	1	1	5	6	2	1	85	1	1	2	1	3	1	3	2	1	1	2	2	85	2	2	2	2	2	2	2	2	2	2	2	1	85	1	1	1	1	1	1	2	4	1	4
86	9	2	18	18	22	1	1	4	1	6	1	2	86	9	2	#NULL!	#NULL!	2	5	3	1	2	2	1	2	86	1	2	1	1	1	2	1	2	2	2	1	1	86	1	1	4	1	4	4	4	4	4	2
87	9	2	11	11	32	1	1	1	1	6	2	1	87	1	1	2	1	3	4	6	2	1	1	2	2	87	2	2	2	2	2	2	2	1	2	2	1	1	87	1	1	1	1	1	1	1	4	1	1
88	9	2	9	9	18	2	1	1	1	6	2	1	88	1	1	1	2	2	4	4	2	1	1	1	2	88	2	2	2	2	2	2	2	2	2	2	1	1	88	1	1	4	1	1	1	1	1	1	1
89	9	2	9	9	27	1	1	2	1	6	2	1	89	1	1	2	1	3	4	4	1	1	2	2	2	89	2	2	1	2	2	2	1	1	2	2	2	1	89	1	1	2	1	1	1	1	4	4	1
90	9	2	9	9	32	1	1	1	88	6	2	1	90	1	1	1	1	2	1	4	2	1	1	1	2	90	2	2	2	2	2	2	1	2	2	2	1	1	90	1	1	4	1	1	1	1	4	1	1
91	9	2	22	22	35	1	2	#NULL!	1	6	3	1	91	2	1	3	2	3	3	3	1	2	1	2	2	91	1	2	2	2	2	2	1	2	2	2	1	1	91	1	1	1	1	1	1	4	4	4	1
92	9	2	17	17	32	2	1	3	1	6	3	2	92	2	1	2	2	3	4	3	2	1	1	2	2	92	1	2	1	2	2	2	1	2	2	2	2	2	92	1	1	4	1	1	4	1	4	4	4
93	9	2	17	17	34	2	1	4	1	6	5	2	93	9	1	2	1	4	5	3	1	2	2	1	1	93	1	2	1	1	1	1	2	2	1	2	2	6	93	2	1	4	3	1	4	4	4	4	3
94	9	2	17	17	18	2	1	2	1	6	2	1	94	9	1	1	2	2	3	3	1	2	2	1	2	94	1	2	1	2	1	2	2	2	2	2	2	2	94	2	1	4	1	4	4	1	4	4	4
95	9	2	7	7	28	1	2	#NULL!	1	6	2	1	95	1	1	2	1	3	1	2	2	1	1	2	2	95	2	2	2	2	2	2	2	1	2	2	2	1	95	1	1	4	1	1	1	1	1	1	1
96	9	2	7	7	23	2	1	2	1	6	3	2	96	2	1	2	1	3	2	3	2	1	1	2	2	96	2	2	2	2	2	2	1	2	2	2	2	1	96	1	1	1	1	1	1	1	4	4	1
97	9	2	22	22	21	1	1	4	1	1	1	2	97	1	2	#NULL!	#NULL!	3	4	3	1	2	2	1	2	97	1	2	1	2	1	2	1	2	2	2	1	1	97	1	1	4	1	4	4	4	4	4	1
98	9	2	22	22	18	2	1	2	1	6	1	2	98	8	2	#NULL!	#NULL!	3	99	3	2	1	1	1	2	98	2	2	1	2	2	2	1	2	2	2	1	1	98	1	1	1	1	1	4	4	4	4	1
99	9	2	22	22	35	1	1	2	1	6	2	1	99	2	1	2	2	3	4	3	1	1	1	2	2	99	2	2	2	2	2	2	2	2	2	2	1	1	99	1	1	4	1	1	4	1	4	4	4
100	9	2	22	22	49	2	2	#NULL!	1	6	2	2	100	9	1	4	2	2	4	3	1	2	2	2	2	100	1	2	2	2	2	2	2	1	2	2	2	1	100	1	1	4	1	1	1	1	4	3	1
101	9	2	12	12	37	1	1	2	1	6	2	1	101	2	1	2	2	3	4	3	1	2	2	1	2	101	1	2	1	1	2	2	2	2	2	2	1	2	101	1	1	4	2	1	4	1	4	3	1
102	9	1	1	1	32	1	1	2	1	5	2	1	102	1	1	2	2	3	3	5	1	1	1	1	2	102	1	2	2	2	2	2	1	2	2	2	2	1	102	1	1	4	1	1	4	1	4	4	4
103	9	1	1	1	42	1	1	2	1	6	2	1	103	1	1	3	1	4	3	5	1	1	1	1	2	103	1	2	2	2	1	2	1	2	2	2	1	1	103	1	1	4	1	2	4	4	4	4	4
104	9	1	1	1	33	1	1	2	1	6	2	1	104	1	1	2	2	3	1	4	1	1	2	1	2	104	1	2	2	2	2	1	2	2	2	2	1	1	104	1	1	4	1	1	4	4	4	4	4
105	9	1	2	2	39	2	1	2	1	6	2	1	105	9	1	3	1	3	99	3	1	2	2	1	2	105	1	2	1	2	2	2	2	2	2	2	2	1	105	1	1	3	1	1	1	1	4	4	4
106	9	1	2	2	19	1	1	2	1	6	1	2	106	8	2	#NULL!	#NULL!	4	1	3	1	2	2	1	1	106	1	2	1	1	2	2	2	2	2	2	1	1	106	1	1	4	1	1	4	4	4	4	1
107	9	1	2	2	28	1	1	4	1	6	2	1	107	3	1	1	1	3	5	3	1	2	2	1	1	107	1	2	1	1	1	2	2	2	2	2	2	1	107	1	1	4	1	1	4	4	4	4	1
108	9	2	13	13	20	1	1	2	1	6	1	2	108	2	2	#NULL!	#NULL!	2	4	4	1	1	1	1	2	108	2	2	2	2	2	2	1	1	2	2	1	1	108	1	1	4	4	1	4	4	4	3	4
109	2	0	7	7	28	2	1	1	1	6	2	2	109	1	1	3	2	3	1	3	2	1	1	2	2	109	2	2	2	2	2	2	1	2	2	2	2	1	109	1	1	4	1	1	4	2	4	4	1
110	9	1	4	4	29	1	1	2	1	6	2	1	110	2	1	2	1	2	3	3	1	1	1	1	2	110	2	2	2	2	2	2	2	1	2	2	1	1	110	1	1	2	3	4	4	2	2	4	2
111	9	1	5	5	32	2	1	1	1	6	5	2	111	1	1	4	1	1	1	3	1	1	2	1	2	111	2	2	2	2	2	2	2	2	2	2	1	1	111	1	1	4	1	1	4	1	4	4	1
112	9	2	22	22	18	1	1	4	1	6	2	1	112	2	1	1	2	2	2	3	1	2	2	1	2	112	1	2	1	1	1	2	2	2	2	2	1	1	112	1	1	4	1	4	4	4	4	4	4
113	9	1	19	19	23	1	1	3	1	6	1	2	113	8	2	#NULL!	#NULL!	3	99	2	1	1	1	2	2	113	2	2	2	2	2	2	2	2	2	2	2	1	113	1	1	4	1	4	4	4	4	4	4
114	9	1	19	19	42	1	1	1	4	6	2	1	114	1	1	2	1	2	2	3	1	1	1	1	2	114	2	2	2	2	2	2	2	2	2	2	2	1	114	1	1	4	1	1	2	2	1	1	1
115	9	1	2	2	39	1	2	#NULL!	1	6	2	1	115	1	1	1	2	2	3	3	1	1	2	1	2	115	1	2	1	1	2	2	1	2	2	2	1	1	115	1	1	4	1	1	1	3	4	2	2
116	9	1	2	2	18	1	1	2	1	1	1	2	116	1	2	#NULL!	#NULL!	3	99	2	1	1	1	1	2	116	1	2	2	2	1	2	1	2	1	2	1	1	116	1	1	4	1	4	4	4	4	4	4
117	9	1	19	19	39	1	1	2	1	6	2	1	117	11	1	3	2	3	2	2	1	1	2	1	1	117	1	2	2	2	1	2	1	2	2	2	1	1	117	2	1	1	1	1	1	1	4	1	2
118	9	2	18	18	42	2	1	2	1	6	5	2	118	1	1	3	2	3	1	3	2	1	1	2	2	118	2	2	2	2	2	2	2	2	2	2	2	1	118	1	1	4	4	1	4	4	4	4	1
119	9	2	18	18	46	1	2	#NULL!	1	6	2	1	119	1	1	1	2	2	99	3	2	1	1	2	2	119	2	2	2	2	2	2	2	2	2	2	1	1	119	4	1	4	1	1	4	4	4	4	4
120	9	2	18	18	45	2	1	1	1	6	2	1	120	1	1	4	1	3	1	3	1	2	2	1	2	120	1	2	1	2	1	1	1	2	2	2	1	1	120	2	1	4	2	1	4	4	4	4	4
121	9	2	18	18	30	1	1	2	1	6	2	1	121	1	1	3	1	2	4	3	1	1	2	2	2	121	1	2	1	2	1	1	1	1	2	2	2	1	121	2	1	4	3	1	4	4	4	4	4
[truncated: 47 more columns]
